# Supplementary material for: Effect of Mineral Fertilization on Vegetation of HNV Pastures in the Apuseni Mountains (Romania)
Source: Plants (Basel). 2025 Nov 21;14(23):3564. doi: 10.3390/plants14233564 (PMC12694496; doi:10.3390/plants14233564)
Supplement: Supplementary file 1 [file plants-14-03564-s001.zip]

Archive with 1 entries (1 files):
- plants-3972567-supplementary.pdf
